# Supplementary material for: Laparoscopic Complete Excision of the Posterior Muscular Cuff: Technique Refinements and Comparison With Stepwise Gradient Muscular Cuff Cutting for Hirschsprung Disease
Source: Front Pediatr. 2022 Apr 5;10:578843. doi: 10.3389/fped.2022.578843 (PMC9016161; doi:10.3389/fped.2022.578843)
Supplement: Supplementary file 4 [file Data_Sheet_1.ZIP]

Archive with 2 entries (2 files):
- Operative time and  anorectal resting pressure.sav
- Postoperative Complications.sav
